# Supplementary material for: A single-copy knock-in system: one plasmid to target all chromosomes in C. elegans
Source: G3 (Bethesda). 2025 Sep 19;15(11):jkaf220. doi: 10.1093/g3journal/jkaf220 (PMC12608071; doi:10.1093/g3journal/jkaf220)
Supplement: jkaf220_Supplementary_Data [file jkaf220_supplementary_data.zip]

Archive with 5 entries (5 files):
- File_S1_Step_by_step_guide_G3-2025-406217.pdf
- Table_S1_G3-2025-406217.pdf
- Table_S2_G3-2025-406217.pdf
- Table_S3_G3-2025-406217.pdf
- Table_S4_G3-2025-406217.pdf
